# Supplementary material for: The Role of Protein–Lipid Interactions in Priming the Bacterial Translocon
Source: Membranes (Basel). 2024 Nov 24;14(12):249. doi: 10.3390/membranes14120249 (PMC11677795; doi:10.3390/membranes14120249)
Supplement: Supplementary file 1 [file membranes-14-00249-s001.zip]

Archive with 3 entries (3 files):
- movie_S1.mp4
- movie_S2.mp4
- si-figures.pdf
